# Supplementary material for: Demographic Characteristics Associated With Perceptions of Personal Utility in Genetic and Genomic Testing: A Systematic Review
Source: JAMA Netw Open. 2023 May 5;6(5):e2310367. doi: 10.1001/jamanetworkopen.2023.10367 (PMC10163389; doi:10.1001/jamanetworkopen.2023.10367)
Supplement: Supplement 2. — eTable 4. Complete Dataset [file jamanetwopen-e2310367-s002.xlsx]

## Sheet: FINAL DATA ALL
Miller EG, Young JL, Rao A, Ward-Lev E, Halley MC.
Demographic characteristics associated with perceptions of personal utility in genetic and genomic testing: a systematic review.
JAMA Netw Open. 2023;6(5):e2310367.
doi:10.1001/jamanetworkopen.2023.10367
eTable 4. Complete Dataset
UPI	DOI	Title	Journal	Year	N_Study	N_Patient	N_Family	N_Public	N_Eligible	Quantitative	Edu_Rep	N_HS_OrLess	N_Some_College	N_LessThan_CollegeDeg_Unspec	N_CollegeDeg_OrMore_Unspec	N_Bachelor_Deg	N_Graduate_Deg	N_Edu_Miss	N_Edu_Rep_Total	Inc_Rep	N_Inc_BelowMedian	N_Inc_AboveMedian	N_Inc_Miss	N_Inc_Rep	Gen_Rep	Gender_Focus	N_Women	N_Men	N_Gen_Other	N_Gen_Miss	N_Gen_Rep_Total	Race_Rep	Diversity_Focus	N_NHWhite	N_Black	N_HispLatx	N_AAPI	N_Native_Indig	N_Multiracial	N_Race_Other	N_Race_Miss	N_Race_Rep_Total	Race_Discrete
1	10.1002/hec.1704	Willingness-to-pay for predictive tests with no immediate treatment implications: a survey of US residents	Health Econonomics	2012	1463	0	0	1463	1463	1	1	585	424	0	454	0	0	0	1463	1	891	572	0	1463	1	0	717	746	0	0	1463	0	0	0	0	0	0	0	0	0	1463	0	0
2	10.1007/s10897-013-9626-y	Stakeholders' opinions on the implementation of pediatric whole exome sequencing: implications for informed consent	Journal of Genetic Counseling	2014	49	7	20	0	27	2	1	2	4	0	0	0	14	7	20	0	0	0	27	0	1	0	22	5	0	0	27	1	0	25	0	0	0	0	0	0	2	25	0
3	10.1097/00002093-200304000-00006	Reasons for seeking genetic susceptibility testing among first-degree relatives of people with Alzheimer disease	Alzheimer Disease and Associated Disorders	2003	206	0	206	0	206	1	1	0	0	0	0	0	0	206	0	1	0	0	206	0	1	0	149	57	0	0	206	1	0	195	0	0	0	0	0	0	11	195	0
4	10.1038/gim.2011.66	Public preferences regarding the return of individual genetic research results: findings from a qualitative focus group study	Genetics in Medicine	2012	89	0	0	89	89	2	0	0	0	0	0	0	0	89	0	0	0	0	89	0	0	0	0	0	0	89	0	0	0	0	0	0	0	0	0	0	89	0	0
5	10.1038/gim.2013.170	Preferences for results delivery from exome sequencing/genome sequencing	Genetics in Medicine	2014	39	39	0	0	39	2	0	0	0	0	0	0	0	39	0	1	5	34	0	39	1	0	16	23	0	0	39	1	0	34	0	0	5	0	0	0	0	39	0
6	10.1089/gtmb.2010.0065	Personal factors associated with reported benefits of Huntington disease family history or genetic testing	Genetic Testing and Molecular Biomarkers	2010	74	74	0	0	74	1	0	0	0	0	0	0	0	74	0	0	0	0	74	0	1	0	54	20	0	0	74	0	0	0	0	0	0	0	0	0	74	0	0
7	10.1089/gtmb.2012.0288	Perception, experience, and response to genetic discrimination in Huntington's disease: the Australian results of The International RESPOND-HD study	Genetic Testing and Molecular Biomarkers	2013	60	60	0	0	60	1	1	21	19	0	0	3	9	8	52	0	0	0	60	0	1	0	39	21	0	0	60	0	0	0	0	0	0	0	0	0	60	0	0
8	10.1186/1472-6963-13-279	Patient and provider attitudes toward genomic testing for prostate cancer susceptibility: a mixed method study	BMC Health Services Research	2013	47	0	23	0	23	2	1	2	9	0	0	7	5	0	23	1	7	13	3	20	0	0	0	0	0	23	0	1	0	17	3	3	0	0	0	0	0	23	0
9	10.1038/gim.2015.133	Participant use and communication of findings from exome sequencing: a mixed-methods study	Genetics in Medicine	2016	29	29	0	0	29	2	1	1	5	0	0	6	16	1	28	0	0	0	29	0	1	0	14	15	0	0	29	1	0	25	1	0	3	0	0	0	0	29	0
10	10.1007/s10803-015-2489-3	Parents' perceptions of the usefulness of chromosomal microarray analysis for children with autism spectrum disorders	Journal of Autism and Developmental Disorders	2015	57	0	57	0	57	2	1	12	14	0	0	16	15	0	57	0	0	0	57	0	1	0	48	9	0	0	57	1	0	47	6	0	1	0	3	0	0	57	0
11	10.1002/ajmg.a.31731	Parental narratives on genetic testing for children with hearing loss: a qualitative inquiry	American Journal of Medical Genetics	2007	18	0	18	0	18	2	1	6	2	0	0	5	5	0	18	1	10	8	0	18	1	0	14	4	0	0	18	1	0	12	1	4	1	0	0	0	0	18	0
12	10.1038/ejhg.2011.123	Motivators for participation in a whole-genome sequencing study: implications for translational genomics research	European Journal of Human Genetics	2011	322	322	0	0	322	1	1	8	42	0	0	98	168	6	316	1	35	269	18	304	1	0	182	140	0	0	322	1	0	286	13	6	15	0	0	6	0	326	1
13	10.1038/ejhg.2012.179	Intentions to receive individual results from whole-genome sequencing among participants in the ClinSeq study	European Journal of Human Genetics	2013	311	311	0	0	311	1	1	0	0	49	253	0	0	9	302	1	52	243	16	295	1	0	128	183	0	0	311	1	0	253	16	0	19	0	0	0	23	288	0
14	10.1111/cge.12167	'Information is information': a public perspective on incidental findings in clinical and research genome-based testing	Clinical Genetics	2013	63	0	0	63	63	2	1	24	13	0	0	11	15	0	63	0	0	0	63	0	1	0	45	18	0	0	63	1	0	42	10	6	5	0	0	0	0	63	0
15	10.1016/j.pec.2006.03.002	Genetic susceptibility testing for Alzheimer disease: motivation to obtain information and control as precursors to coping with increased risk	Patient Education and Counseling	2006	60	0	60	0	60	2	1	0	0	0	0	0	0	60	0	1	0	0	60	0	1	0	52	8	0	0	60	1	0	57	0	0	0	0	0	0	3	57	0
16	10.1111/j.1369-7625.2008.00494.x	BRCA mutation-negative women from hereditary breast and ovarian cancer families: a qualitative study of the BRCA-negative experience	Health Expectations	2008	13	13	0	0	13	2	1	0	0	0	0	0	0	13	0	0	0	0	13	0	1	1	13	0	0	0	13	1	0	10	0	0	0	0	0	3	0	13	0
17	10.1002/hast.523	Balancing Benefits and Risks of Immortal Data: Participants' Views of Open Consent in the Personal Genome Project	The Hastings Center Report	2016	34	0	0	34	34	2	0	0	0	0	0	0	0	34	0	0	0	0	34	0	1	0	14	20	0	0	34	1	0	32	0	0	1	0	1	0	0	34	0
18	10.1002/ajmg.a.36610	Attitudes of non-African American focus group participants toward return of results from exome and whole genome sequencing	American Journal of Medical Genetics	2014	35	0	35	0	35	2	1	0	0	14	21	0	0	0	35	1	17	18	0	35	1	0	29	6	0	0	35	1	0	31	0	0	3	0	0	1	0	35	0
19	10.1002/ajmg.a.35914	Attitudes of African Americans toward return of results from exome and whole genome sequencing	American Journal of Medical Genetics	2013	41	0	41	0	41	2	1	0	0	31	10	0	0	0	41	1	31	10	0	41	1	0	29	12	0	0	41	1	1	0	41	0	0	0	0	0	0	41	0
20	10.1159/000364803	Anticipated motivation for genetic testing among smokers, nonsmokers, and former smokers: an exploratory qualitative study of decision making	Public Health Genomics	2014	755	0	0	755	755	1	1	0	0	183	572	0	0	0	755	0	0	0	755	0	1	0	542	213	0	0	755	1	0	650	27	22	34	0	18	0	4	751	0
21	10.1007/s10897-012-9521-y	A multi-case report of the pathways to and through genetic testing and cancer risk management for BRCA mutation-positive women aged 18-25	Journal of Genetic Counseling	2013	3	3	0	0	3	2	0	0	0	0	0	0	0	3	0	0	0	0	3	0	1	1	3	0	0	0	3	0	0	0	0	0	0	0	0	0	3	0	0
22	10.1097/GIM.0b013e31821d2e6d	Why is genetic screening for autosomal dominant disorders underused in families? The case of hereditary hemorrhagic telangiectasia	Genetics in Medicine	2011	119	109	10	0	119	2	1	9	37	0	73	0	0	0	119	0	0	0	119	0	1	0	87	32	0	0	119	1	0	110	0	0	0	0	0	0	9	110	0
23	10.1038/s41436-019-0644-5.	Parents of Newborns in the NICU Enrolled in Genome Sequencing Research: Hopeful, but Not Naïve	Genetics in Medicine	2020	23	0	23	0	23	2	1	0	0	9	14	0	0	0	23	0	0	0	23	0	1	0	17	6	0	0	23	1	0	19	0	2	0	0	0	4	0	25	1
24	10.1016/j.ajhg.2020.10.004	A Prospective Study of Parental Perceptions of Rapid Whole-Genome and -Exome Sequencing among Seriously Ill Infants	The American Journal of Human Genetics	2020	312	0	312	0	312	1	1	142	0	0	0	88	82	0	312	0	0	0	312	0	1	0	170	142	0	0	312	1	0	129	7	120	20	2	0	24	10	302	0
25	10.1002/jgc4.1183	The personal utility of cfDNA screening: Pregnant patients’ experiences with cfDNA screening and views on expanded cfDNA panels	Journal of Genetic Counseling	2019	27	0	27	0	27	2	1	0	5	0	0	10	12	0	27	0	0	0	27	0	1	1	27	0	0	0	27	1	0	25	1	1	0	0	0	0	0	27	0
26	10.1002/ajmg.a.62619	Perceived utility and disutility of genomic sequencing for pediatric patients: Perspectives from parents with diverse sociodemographic characteristics	American Journal of Medical Genetics	2021	30	0	30	0	30	2	1	11	3	0	0	7	9	0	30	1	9	21	0	30	1	0	27	3	0	0	30	1	1	11	0	13	4	0	2	0	0	30	0
27	10.1002/jgc4.1327	Comprehension and personal value of negative non-diagnostic genetic panel testing	Journal of Genetic Counseling	2021	17	17	0	0	17	2	1	0	3	0	0	7	7	0	17	1	8	9	0	17	1	0	14	3	0	0	17	1	0	7	5	5	0	0	0	0	0	17	0
28	10.1007/s12687-017-0314-8	Great expectations: patient perspectives and anticipated utility of non-diagnostic genomic-sequencing results	Journal of Community Genetics	2018	14	14	0	0	14	2	1	0	2	0	0	7	5	0	14	1	1	12	1	13	1	0	5	9	0	0	14	1	0	8	1	3	2	0	0	0	0	14	0
29	10.1111/cge.12998	Defining personal utility in genomics: A Delphi study	Clinical Genetics	2017	40	40	0	0	40	3	1	0	0	13	27	0	0	0	40	1	6	34	0	40	1	0	18	22	0	0	40	1	0	24	15	1	0	0	0	0	0	40	0
30	10.2217/pme.15.45	Patients’ perceived utility of whole-genome sequencing for their healthcare: findings from the MedSeq project	Personalized Medicine	2016	202	202	0	0	202	1	1	0	0	38	164	0	0	0	202	1	55	140	7	195	1	0	101	101	0	0	202	1	0	177	0	0	0	0	0	25	0	202	0
31	10.1200/PO.17.00010	Parental Perspectives on Whole-Exome Sequencing in Pediatric Cancer: A Typology of Perceived Utility	Precision Oncology	2017	64	0	64	0	64	2	1	0	0	13	12	0	0	39	25	1	0	0	64	0	1	0	56	8	0	0	64	1	0	25	0	27	0	0	0	12	0	64	0
32	10.1001/jamapsychiatry.2020.2159	Identification of Neuropsychiatric Copy Number Variants in a Health Care System Population	JAMA Psychiatry	2020	141	141	0	0	141	2	0	0	0	0	0	0	0	141	0	0	0	0	141	0	1	0	95	46	0	0	141	0	0	0	0	0	0	0	0	0	141	0	0
33	10.1542/peds.2018-1099C	Perceived Benefits, Risks, and Utility of Newborn Genomic Sequencing in the BabySeq Project	Pediatrics	2019	493	0	493	0	493	2	1	0	0	59	434	0	0	0	493	1	75	408	10	483	1	0	246	247	0	0	493	1	0	335	0	32	0	0	0	126	0	493	0
34	10.1007/s10897-015-9851-7	"Is It Worth Knowing?" Focus Group Participants’ Perceived Utility of Genomic Preconception Carrier Screening	Journal of Genetic Counseling	2016	16	16	0	0	16	2	0	0	0	0	0	0	0	16	0	0	0	0	16	0	1	1	15	1	0	0	16	1	0	16	0	0	0	0	0	0	0	16	0
35	10.1007/s40271-021-00558-4	Perceived Utility of Genomic Sequencing: Qualitative Analysis and Synthesis of a Conceptual Model to Inform Patient‑Centered Instrument Development	The Patient	2021	60	20	40	0	60	2	1	8	12	0	0	10	12	18	42	0	0	0	60	0	1	0	49	11	0	0	60	1	0	28	13	7	9	0	3	0	0	60	0
36	10.3390/jpm11050365	Population Genomic Screening for Genetic Etiologies of Neurodevelopmental/Psychiatric Disorders Demonstrates Personal Utility and Positive Participant Responses	Journal of Personalized Medicine	2021	27	27	0	0	27	2	0	0	0	0	0	0	0	27	0	0	0	0	27	0	1	0	17	10	0	0	27	0	0	0	0	0	0	0	0	0	27	0	0
37	10.1186/s12884-020-03203-4	The influence of experiential knowledge and societal perceptions on decisionmaking regarding non-invasive prenatal testing (NIPT)	BMC Pregnancy and Childbirth	2020	25	25	0	0	25	2	0	0	0	0	0	0	0	25	0	1	2	23	0	25	1	1	25	0	0	0	25	1	0	24	0	0	0	0	0	0	1	24	0
38	10.1002/jgc4.1096	Much Ado about Nothing: a Qualitative Study of the Experiences of an Average-Risk Population Receiving Results of Exome Sequencing	Journal of Genetic Counseling	2019	12	12	0	0	12	2	1	0	2	0	0	4	6	0	12	0	0	0	12	0	1	0	4	8	0	0	12	1	0	9	0	1	2	0	0	0	0	12	0
39	10.1038/s41436-019-0730-8	Parents' perceptions of personal utility of exome sequencing results	Genetics in Medicine	2020	31	0	31	0	31	2	1	1	16	0	0	5	9	0	31	0	0	0	31	0	1	0	27	4	0	0	31	1	0	28	1	0	2	0	0	0	0	31	0
40	10.1177/0009922818803398	Parental Perception and Participation in Genetic Testing Among Children With Autism Spectrum Disorders	Clinical Pediatrics	2018	143	0	143	0	143	2	0	0	0	0	0	0	0	143	0	1	62	69	12	131	1	0	135	7	0	1	142	1	0	107	15	2	1	0	0	18	0	143	0
41	10.1007/s10897-017-0090-y	Impact of Panel Gene Testing for Hereditary Breast and Ovarian Cancer on Patients	Journal of Genetic Counseling	2017	232	232	0	0	232	1	1	0	0	63	169	0	0	0	232	0	0	0	232	0	1	0	224	8	0	0	232	1	0	138	23	38	15	0	0	16	2	230	0
42	10.1038/gim.2017.223	Patient understanding of, satisfaction with, and perceived utility of whole-genome sequencing: findings from the MedSeq Project	Genetics in Medicine	2018	202	202	0	0	202	1	1	0	0	38	164	0	0	0	202	1	34	140	28	174	1	0	101	101	0	0	202	1	0	176	0	0	0	0	0	26	0	202	0
43	10.1038/s41436-018-0344-6	Stakeholders' views on the value of outcomes from clinical genetic and genomic interventions	Genetics in Medicine	2019	126	5	1	0	6	3	0	0	0	0	0	0	0	6	0	0	0	0	6	0	0	0	3	0	0	3	3	0	0	0	0	0	0	0	0	0	6	0	0
44	10.1186/s13073-019-0619-9	Predispositional genome sequencing in healthy adults: design, participant characteristics, and early outcomes of the PeopleSeq Consortium	Genome Med	2019	543	0	0	543	543	1	1	0	0	24	505	0	0	14	529	1	91	424	28	515	1	0	202	326	2	13	530	1	0	485	3	16	15	0	0	26	0	545	1
45	10.1002/mgg3.360	Patients with sporadic and familial amyotrophic lateral sclerosis found value in genetic testing	Molecular Genetics Genomic Medicine	2018	449	449	0	0	449	1	0	0	0	0	0	0	0	449	0	0	0	0	449	0	0	0	0	0	0	449	0	0	0	0	0	0	0	0	0	0	449	0	0
46	10.1089/gtmb.2020.0275	Patient-Reported Outcomes and Experiences with Population Genetic Testing Offered Through a Primary Care Network	Genetic Testing and Molecular Biomarkers	2021	1646	1646	0	0	1646	1	1	0	0	304	1329	0	0	13	1633	1	420	1117	109	1537	1	0	1152	480	1	13	1633	1	0	1443	49	85	146	0	0	0	0	1723	1
47	10.1038/s41431-018-0161-z	Patient preferences for massively parallel sequencing genetic testing of colorectal cancer risk: a discrete choice experiment	European Journal of Human Genetics	2018	122	122	0	0	122	1	1	13	80	0	0	0	29	0	122	1	51	39	32	90	1	0	65	57	0	0	122	0	0	0	0	0	0	0	0	0	122	0	0
48	10.1159/000455006	Direct-to-Consumer Genetic Testing: User Motivations, Decision Making, and Perceived Utility of Results	Public Health Genomics	2017	1648	0	0	1648	1648	1	1	0	0	363	1284	0	0	1	1647	1	695	928	25	1623	1	0	995	653	0	0	1648	1	0	1484	66	88	0	0	0	10	0	1648	0
49	10.1002/mgg3.1468	Direct-to-consumer genetic testing for factor V Leiden and prothrombin 20210G>A: the consumer experience	Molecular Genetics Genomic Medicine	2020	2354	1244	0	1110	2354	1	1	51	354	0	0	595	1011	343	2011	1	440	1272	642	1712	1	0	1261	1093	0	0	2354	1	0	2158	56	79	57	106	0	91	0	2547	1
50	10.1038/s41436-018-0321-0	Clinical utility of expanded carrier screening: results-guided actionability and outcomes	Genetics in Medicine	2019	391	391	0	0	391	1	0	0	0	0	0	0	0	391	0	0	0	0	391	0	1	1	391	0	0	0	391	1	0	376	14	19	61	3	0	12	13	485	1
51	10.1038/gim.2016.194	The clinical utility of DNA-based screening for fetal aneuploidy by primary obstetrical care providers in the general pregnancy population	Genetics in Medicine	2017	100	100	0	0	100	1	0	0	0	0	0	0	0	100	0	0	0	0	100	0	1	1	100	0	0	0	100	0	0	0	0	0	0	0	0	0	100	0	0
52	10.1016/j.socscimed.2011.06.043	What's at stake? Genetic information from the perspective of people with epilepsy and their family members	Social Science and Medicine	2011	40	22	18	0	40	2	1	3	10	0	0	14	11	2	38	1	16	20	4	36	1	0	28	12	0	0	40	0	0	0	0	0	0	0	0	0	40	0	0
